# Supplementary material for: Few Plasmodium falciparum merozoite ligand and erythrocyte receptor pairs show evidence of balancing selection
Source: Infect Genet Evol. 2019 Apr;69:235–45. doi: 10.1016/j.meegid.2019.02.004 (PMC6403450; doi:10.1016/j.meegid.2019.02.004)
Supplement: Supplementary Table 1 — PCR conditions and primer sequences for the gene regions analysed in the six erythrocyte and merozoite genes. [file mmc1.xlsx]

## Sheet: PCR conditions
Gene	Gene ID	chromosome	Gene size (bp)	Region/Exons amplified	PCR Anneal temperature*	PCR primers	PCR product size (bp)	Sequencing primers	Primer Reference
EBA140	PF3D7_1301600	13	4034	region II	55.8	F/R1	526	F, R1	Ochola-Oyier et al, 2016
EBA175	PF3D7_0731500	7	4875	region II	62	F1/R1	1810	F1, F2, R1, R2, R3	Baum et al, 2003; Ochola-Oyier et al, 2016
EBL1	PF3D7_1371600	13	8565	region I & II	44, 45	OF/OR & F/R	756, 1994	F,F1,R,R1	Lopez-perez et al, 2012; Ochola-Oyier et al, 2016
MSP142	PF3D7_0930300	9	5163	33kDa region		F2/R1		F2, R1	Ochola-Oyier et al, 2016
MSP119	PF3D7_0930300	9	5163	19kDa region	45	19F1/19R1	272	19F1,19R1	Takala et al., 2006
Rh4	PF3D7_0424200	4	5299	CR1 binding region	50	F3/R1	842	F3, F4, R1	Designed in this study
Rh5	PF3D7_0424100	4	1788	exon 2	53.4	F/R	1500	F,F2,F5,F7,R,R2	Designed in this study
Band 3	NC_000017	17	25902	17 ,18	56	F1/R1	2170	F1, F2, R1,R2	Designed in this study
Basigin	NG_007468	19	19169	3, 5, 6	45,46	FI/R2,F3/R4	562578	FI/R2,F3/R4	Designed in this study
CR1	NC_000001.10	1	145638	4, 5	54, 58	F4/R5 F5/R1	324, 547	F4, F5, R5, R1	Designed in this study
Glycophorin A	NG_007470.3	4	38439	2,3,4,5	48a	F1/R1	4124	F1,F2,F3,F4,R1, R2,R3,R4	Designed in this study
Glycophorin B	NG_007483.2	4	30240	2,3,4,5	49a	F1/R1	5541	F1,F2,F3,F4,R1, R2,R3,R4	Designed in this study
Glycophorin C	NG_007479.1	2	47563	2,3	48a	F1/R1	4167	F1,F2,F3,F4,R1, R2,R3,R4,R5,R6	Designed in this study
*10 cycles (94°C for 2min, 94°C for 15s, anneal temp for 30s, 72°C for 2min) and 25cycles (94°C for 15s, anneal temp for 30s, 72°C for 2min + 5s/cycle) final elongation 72°C for 7min
a10 cycles (94°C for 2min, 94°C for 30s, anneal temp for 30s, 68°C for 3min) and 25cycles (94°C for 30s, anneal temp for 30s, 68°C for 3min + 5s/cycle) final elongation 72°C for 5min

## Sheet: Primer sequences
Primer name	Sequence
RH4 F3	TCAAATAATGCTGTTAATGC
RH4 R1	GTAAAATTTAGGTATGTATGTTTG
RH4 F4	CAAATTAAACGAAATCATAC
Rh5 F	CGA AGA ATC AAG AAA ATA ATC TG
Rh5 R	GAATATTCATTTGACATGTCT
Rh5 F2	CATAAGTCCTCTACATATGCA
Rh5 R2	TCT TCG GTT TCA TCA TCT GT
Rh5 F5	AGACATGTCAAATGAATATTC
Rh5 F7	TGGAAAGTGTATAGCTGTAGATGC
GYPA F1	AGGCCAATA ATACAATACTTACCA
GYPA F2	AGCTGGGTGCTGAGATAAGAGTAA
GYPA F3	TGG GTCATTAAAAGTAGATACTGA
GYPA F4	TCATCAACTATTTTGCGACCTTGGA
GYPA R1	GACAGATTTATATTTAGAGGTTCC
GYPA R2	ACAACATATGCTCTTCTAAGATAG
GYPA R3	GGTCACAGTTAATAGTTGTGGGTGC
GYPA R4	TGCTTATTGTTTATCAGTCACTG
GYPB F1	CAATAATACAATACTTACCACGCA
GYPB F2	TCATCCATGAATACGTGTTGGG
GYPB F3	ACACATAATAGTATGTTAACTGTAC
GYPB F4	TGGAGTCTTAGCTCATGGTCAA
GYPB R1	CATGAGACTTCATGTTATCTTGGA
GYPB R2	TCTTCTGAGTTTAACTGAACTCAG
GYPB R3	TTGTCTTTACAATTTCGTGTGA
GYPB R4	GCTAGAATTCCTCTGTAGTAAGA
GYPC F1	GCATACTGCAGAGAACTTAAATG
GYPC F2	TGAAGGCAGTAGGAAGTTTAG
GYPC F3	ACCCATTATGACTCCTGACT
GYPC F4	CAAGCAGAACCTGGTTCCT
GYPC R1	TACATACATAGATACGTACGATGTA
GYPC R2	AGTGTCTGATGCTCACACCA
GYPC R3	AGTGCTATGAGGTCATTCTC
GYPC R4	GGAAGAAGATAATACAAGGCAC
GYPC R5	TTACTTTGAAGCTGCAGAGCA
GYPC R6	TAAGTAGCCTGGTCAGTCTA
CR1 F2	AAGTATGGTAATTTCTCCAT
CR1 R3	AGGAACTCAAAGCAGTAACAAG
CR1 F3	GTTGAGACCTTATGTACTAAAA
CR1 R4	GTTAAAGAGCAGATGGTAATAG
CR1 F4	GTGATAGATAGTCCTTTGAT
CR1 R5	TGAAGGACAGATTGCACAGAA
CR1 F5	GTTTAGTGACTCATGAGATTTC
CR1 R1	CAAATACTAATCTCCTGATCCAAC
DARC F1	TCGGTAAAATCTCTACTTGCT
DARC F2	TCATTTCCCGTGCTGTTT
DARC F3	TGTAACTCTGATGGCCTC
DARC F4	TGCTGGATGACTCTGCAC
DARC F5	TACTGACACTGCCTGTCA
DARC R2	CATCAGAGTTACACCGGA
DARC R3	GAAAAGGAAGAGATATAAAGA
DARC R4	AAGACGGGCACCACAATG
DARC R1	TTCACAAAGGCAGTGTAGACT
BAND 3 F1	AACTGAGCTACAAGGACACC
BAND 3 R2	TGCTGGGTCCGAACAGA
BAND 3 F2	CATATGGTGCCTGTGTTT
BAND 3 R1	GATGCCCGTGAATAAGTGCATG
BSG F1	CACAAGCTGAAAGGAGTGG
BSG R2	TCTGGGTTCTACTGAGCA
BSG F3	ACAGTTTTGCTTTTTCACTG
BSG R4	CAGTCTAGGCCTCTCAC
